# Supplementary material for: 3D vascularised proximal tubules-on-a-multiplexed chip model for enhanced cell phenotypes
Source: Lab Chip. 2023 Jun 21;23(14):3226–37. doi: 10.1039/d2lc00723a (PMC10337267; doi:10.1039/d2lc00723a)
Supplement: LC-023-D2LC00723A-s001 [file LC-023-D2LC00723A-s001.txt]

File Name : supplementary figure machine.tif

Caption : supplemental figure 1. 3d vaspt-mc assembly. a) reservoir, peristaltic pump, tubing, and multiplexed chip. b) metal pins are added to the silicone chamber as a guide for the wire. gelatin-fibrin matrix is cast around the wires. once it the matrix solidifies, the wires are removed leaving behind an empty channel. the glass plates are then set onto the metal base, tubing is added to the pins, and finally a lid is used to seal the tissue environment and maintain sterility. 

File Name : supp fig 2.tif

Caption : supplemental figure 2. longitudinal culture of ptecs and hgecs on chip. hgecs are seeded within the adjacent tubule on chip after the ptecs form a confluent layer. cells are harvested from both tubules for rna isolation on day 32. schematic insert of tubules side by side containing both hgecs and ptecs. 
